# Supplementary material for: Surface Characterization and Anti-Biofilm Effectiveness of Hybrid Films of Polyurethane Functionalized with Saponite and Phloxine B
Source: Materials (Basel). 2021 Dec 10;14(24):7583. doi: 10.3390/ma14247583 (PMC8703816; doi:10.3390/ma14247583)
Supplement: Supplementary file 1 [file materials-14-07583-s001.zip]

Archive with 1 entries (1 files):
- materials-1468120-supplementary.pdf
